# Supplementary material for: Contrasting Paternal and Maternal Genetic Histories of Thai and Lao Populations
Source: Mol Biol Evol. 2019 Apr 12;36(7):1490–506. doi: 10.1093/molbev/msz083 (PMC6573475; doi:10.1093/molbev/msz083)
Supplement: Supplement_Material_msz083 [file supplement_material_msz083.zip]

Archive with 2 entries (2 files):
- Supplementary Material-final.pdf
- TableS1-S7.xlsx
